# Supplementary material for: Long-read only assembly of Drechmeria coniospora genomes reveals widespread chromosome plasticity and illustrates the limitations of current nanopore methods
Source: Gigascience. 2020 Sep 18;9(9):giaa099. doi: 10.1093/gigascience/giaa099 (PMC7500977; doi:10.1093/gigascience/giaa099)
Supplement: giaa099_Supplemental_Files [file giaa099_supplemental_files.zip]

Archive with 5 entries (5 files):
- .DS_Store
- 03_supplementary_methods.docx
- 03_supplementary_methods.pdf
- figure_suppl_legend.docx
- figure_suppl_legend.pdf
